# Supplementary material for: Unveiling Neuroprotection and Regeneration Mechanisms in Optic Nerve Injury: Insight from Neural Progenitor Cell Therapy with Focus on Vps35 and Syntaxin12
Source: Cells. 2023 Oct 6;12(19):2412. doi: 10.3390/cells12192412 (PMC10572010; doi:10.3390/cells12192412)
Supplement: Supplementary file 1 [file cells-12-02412-s001.zip]

Archive with 2 entries (2 files):
- supplementary figures.pptx
- Supplementary Table S1.pdf
